# Supplementary material for: Probenecid Inhibits Respiratory Syncytial Virus (RSV) Replication
Source: Viruses. 2022 Apr 27;14(5):912. doi: 10.3390/v14050912 (PMC9147281; doi:10.3390/v14050912)
Supplement: Supplementary file 1 [file viruses-14-00912-s001.zip]

Archive with 1 entries (1 files):
- viruses-1682509-supplementary.pdf
